# Supplementary material for: LC-HRMS Profiling and Antidiabetic, Anticholinergic, and Antioxidant Activities of Aerial Parts of Kınkor (Ferulago stellata)
Source: Molecules. 2021 Apr 23;26(9):2469. doi: 10.3390/molecules26092469 (PMC8122897; doi:10.3390/molecules26092469)
Supplement: Supplementary file 1 [file molecules-26-02469-s001.zip]

Archive with 1 entries (1 files):
- molecules-1160582-supplementary.pdf
